# Supplementary material for: The obesity-risk variant of FTO is inversely related with the So-Eum constitutional type: genome-wide association and replication analyses
Source: BMC Complement Altern Med. 2015 Apr 15;15:120. doi: 10.1186/s12906-015-0609-4 (PMC4432511; doi:10.1186/s12906-015-0609-4)
Supplement: Additional file 2: Table S1. — Differences in characteristics between SC types and corresponding counter types (TE vs. NTE, SE vs. NSE, and SY vs. NSY) Values are presented as mean (standard deviation) or as %. Abbreviations: KoGES, Korean Genome and Epidemiology Study; KCMS, Korea Constitution Multicenter Study; TE, Tae-Eum; SE, So-Eum; SY, So-Yang; NTE, non-Tae-Eum; NSE, non-So-Eum; NSY, non-So-Yang. *Continuous traits: Mann–Whitney U test; categorical traits: chi-square test. [file 12906_2015_609_MOESM2_ESM.xlsx]

## Sheet: Sheet1
Additional Table 1. Differences in characteristics between SC type and corresponding counter types (TE vs. NTE, SE vs. NSE, SY vs. NSY)
Trait	TE	NTE	p*	SE	NSE	p*	SY	NSY	p*
KoGES
n	1905	1905		1905	1905		1905	1905
Age (y)	61.3 (8.6)	59.5 (8.4)	<0.001	59.2 (8.3)	61.7 (8.5)	<0.001	60.5 (8.6)	60.7 (8.6)	0.399
Woman (%)	48.7	57.2	<0.001	60.4	42.2	<0.001	52.7	53.5	0.603
Body mass index (kg/m2)	27.2 (3.5)	21.9 (2.0)	<0.001	22.0 (2.2)	27.0 (3.5)	<0.001	23.1 (2.3)	26.4 (4.1)	<0.001
Waist circumference (cm)	93.3 (6.7)	79.7 (6.3)	<0.001	80.0 (6.7)	92.9 (6.7)	<0.001	82.9 (7.0)	91.2 (8.5)	<0.001
HDL cholesterol (mg/dL)	43.9 (10.8)	48.1 (13.3)	<0.001	48.2 (13.3)	43.8 (11.2)	<0.001	46.5 (12.9)	44.8 (11.4)	<0.001
LDL cholesterol (mg/dL)	119.6 (33.3)	120.0 (33.1)	0.723	119.9 (33.2)	119.0 (33.3)	0.496	119.5 (33.2)	120.2 (32.9)	0.454
Triglyceride (mg/dL)	155.8 (101.3)	133.0 (101.0)	<0.001	131.3 (93.0)	154.7 (99.0)	<0.001	138.8 (103.4)	150.9 (95.2)	<0.001
Fasting blood glucose (mg/dL)	104.9 (27.4)	97.7 (22.0)	<0.001	97.3 (19.6)	105.4 (27.9)	<0.001	99.5 (23.6)	103.7 (25.7)	<0.001
Systolic blood pressure (mmHg)	123.2 (16.0)	116.4 (16.9)	<0.001	116.0 (16.6)	123.5 (16.3)	<0.001	118.7 (17.3)	121.9 (16.2)	<0.001
Diastolic blood pressure (mmHg)	79.4 (9.96)	75.4 (10.2)	<0.001	75.4 (10.2)	79.5 (10.0)	<0.001	76.7 (10.4)	78.8 (10.2)	<0.001
KCMS
n	840	840		840	840		840	840
Age (y)	52.5 (16.0)	43.6 (14.9)	<0.001	44.2 (15.1)	52.5 (15.4)	<0.001	45.9 (15.2)	50.7 (16.5)	<0.001
Woman (%)	53.9	73.7	<0.001	68.9	52.7	<0.001	72.9	51.5	<0.001
Body mass index (kg/m2)	26.4 (2.8)	20.7 (2.3)	<0.001	20.9 (2.4)	26.3 (2.8)	<0.001	22.2 (2.5)	25.2 (3.7)	<0.001
Waist circumference (cm)	92.5 (6.9)	75.9 (6.9)	<0.001	76.9 (7.5)	91.7 (8.2)	<0.001	79.6 (8.1)	89.5 (10.1)	<0.001
HDL cholesterol (mg/dL)	43.3 (10.5)	52.4 (12.7)	<0.001	51.8 (12.6)	43.9 (11.1)	<0.001	51.0 (12.7)	45.1 (11.1)	<0.001
LDL cholesterol (mg/dL)	113.9 (31.4)	102.0 (28.9)	<0.001	102.6 (29.8)	112.9 (31.5)	<0.001	104.7 (28.8)	112.4 (32.0)	<0.001
Triglyceride (mg/dL)	153.5 (92.0)	95.8 (57.8)	<0.001	99.0 (59.6)	152.8 (90.1)	<0.001	109.9 (76.7)	141.5 (86.6)	<0.001
Fasting blood glucose (mg/dL)	106.3 (34.9)	93.2 (17.9)	<0.001	94.3 (21.8)	106.1 (35.9)	<0.001	95.6 (24.8)	102.2 (29.7)	<0.001
Systolic blood pressure (mmHg)	125.4 (15.2)	113.9 (15.0)	<0.001	115.0 (14.7)	125.0 (15.7)	<0.001	115.5 (15.7)	123.8 (15.4)	<0.001
Diastolic blood pressure (mmHg)	80.6 (10.7)	73.4 (11.1)	<0.001	74.1 (11.0)	80.2 (10.7)	<0.001	74.3 (10.9)	79.6 (11.4)	<0.001
Values are presented as mean (standard deviation) or as %.
Abbreviations: KoGES, Korean Genome and Epidemiology Study; KCMS, Korea Constitution Multicenter Study; TE, Tae-Eum; SE, So-Eum; SY, So-Yang; NTE, non-Tae-Eum; NSE, non-So-Eum; NSY, non-So-Yang
*Continuous traits: Mann-Whitney U test; categorical traits: chi-square test
