# Supplementary material for: The obesity-risk variant of FTO is inversely related with the So-Eum constitutional type: genome-wide association and replication analyses
Source: BMC Complement Altern Med. 2015 Apr 15;15:120. doi: 10.1186/s12906-015-0609-4 (PMC4432511; doi:10.1186/s12906-015-0609-4)
Supplement: Additional file 5: Table S2. — Genome-wide association analysis to determine the SE type in the Korean Genome and Epidemiology Study population (p < 5.0 × 10−6). [file 12906_2015_609_MOESM5_ESM.xlsx]

## Sheet: Sup Table S1
Additional Table 2. Genome-wide association analysis for determination of SE type in KoGES population (under p < 5.0E-06)
		SE versus NSE
		MAF (n)
Variant	Allele	SE	NSE	OR (95% CI)	P
rs7193144	T>C	0.106 (1903)	0.140 (1903)	0.714 (0.620, 0.823)	3.07e-06
rs9939609	T>A	0.106 (1904)	0.140 (1901)	0.714 (0.620, 0.823)	3.16e-06
rs8050136	C>A	0.107 (1904)	0.140 (1905)	0.717 (0.623, 0.825)	3.55e-06
rs9926289	G>A	0.107 (1904)	0.140 (1901)	0.717 (0.623, 0.826)	3.97e-06
Abbreviations: SE, So-Eum; NSE, non-So-Eum; OR, odds ratio; 95% CI, 95% confidence interval
Logistic regression analysis with adjustment for age and sex in an additive genetic model: genome-wide association analysis in KoGES population
