# Supplementary material for: The obesity-risk variant of FTO is inversely related with the So-Eum constitutional type: genome-wide association and replication analyses
Source: BMC Complement Altern Med. 2015 Apr 15;15:120. doi: 10.1186/s12906-015-0609-4 (PMC4432511; doi:10.1186/s12906-015-0609-4)
Supplement: Additional file 6: Table S3. — Association of FTO rs7185735 (A > G) with determination of constitutional type. Abbreviations: FTO, fat mass and obesity–associated; SE, So-Eum; NSE, non-So-Eum; TE, Tae-Eum; NTE, non-Tae-Eum; SY, So-Yang; NSY, non-So-Yang; MAF, minor allele frequency; OR, odds ratio; 95% CI, 95% confidence interval. Logistic regression analysis with adjustment for age and sex in an additive genetic model: (stage 1) genome-wide association analysis in the KoGES population; (stage 2) replication analysis in the KCMS population. [file 12906_2015_609_MOESM6_ESM.xlsx]

## Sheet: Sheet1
Additional Table 3. Association of FTO rs7185735 (A>G) with determination of constitutional type
	SE versus NSE									TE versus NTE									SY versus NSY
	MAF (n)			Adjust: age, sex			Adjust: age, sex, BMI			MAF (n)			Adjust: age, sex			Adjust: age, sex, BMI			MAF (n)			Adjust: age, sex			Adjust: age, sex, BMI
Population	SE	NSE		OR (95% CI)	P		OR (95% CI)	P		TE	NTE		OR (95% CI)	P		OR (95% CI)	P		SY	NSY		OR (95% CI)	P		OR (95% CI)	P
Stage 1	0.105 (1851)	0.140 (1845)		0.704 (0.610, 0.813)	1.75e-06		0.665 (0.520, 0.850)	0.00113		0.137 (1850)	0.114 (1862)		1.243 (1.082, 1.429)	0.00218		1.140 (0.888, 1.464)	0.303		0.122 (1862)	0.131 (1855)		0.919 (0.800, 1.055)	0.23		1.034 (0.881, 1.213)	0.682
Stage 2	0.124 (840)	0.145 (839)		0.786 (0.635, 0.970)	0.0254		0.743 (0.542, 1.013)	0.0617		0.144 (839)	0.118 (840)		1.388 (1.117, 1.727)	0.00315		1.237 (0.878, 1.747)	0.225		0.122 (840)	0.138 (840)		0.832 (0.675, 1.024)	0.0831		0.896 (0.715, 1.123)	0.343
Combined	0.111 (2691)	0.142 (2684)		0.729 (0.647, 0.821)	1.84e-07		0.694 (0.572, 0.841)	0.000205		0.139 (2689)	0.115 (2702)		1.283 (1.141, 1.443)	3.05e-05		1.173 (0.958, 1.435)	0.122		0.122 (2702)	0.133 (2695)		0.891 (0.794, 1.000)	0.0503		0.985 (0.863, 1.125)	0.826
Abbreviations: BMI, body mass index; FTO, fat mass and obesity–associated; SE, So-Eum; NSE, non-So-Eum; TE, Tae-Eum; NTE, non-Tae-Eum; SY, So-Yang; NSY, non-So-Yang; MAF, minor allele frequency; OR, odds ratio; 95% CI, 95% confidence interval
Logistic regression analysis with adjustment for age, sex, and/or BMI in an additive genetic model: (stage 1) genome-wide association analysis in the KoGES population; (stage 2) replication analysis in the KCMS population
